# Supplementary material for: Accessing Developmental Information of Fossil Hominin Teeth Using New Synchrotron Microtomography-Based Visualization Techniques of Dental Surfaces and Interfaces
Source: PLoS One. 2015 Apr 22;10(4):e0123019. doi: 10.1371/journal.pone.0123019 (PMC4406681; doi:10.1371/journal.pone.0123019)
Supplement: S2 Supporting Information — File name: S2_Supporting_Information.xlsx. (XLSX) [file pone.0123019.s017.xlsx]

## Sheet: Deciles
			S2 Supporting Information. Detail of the decile counts for the intra- inter-observer agreement study.
																- Published values are from :
		Deciles counts are reported for each observer and each tooth, and then raw and normalized cumulative values are plotted														Dean MC, Reid DJ (2001) Anterior tooth formation times in Australopithecus and Paranthropus. Twelfth International Symposium on Dental Morphology. University of Sheffield: Sheffield Academic Press Ltd. pp. 135–149.
		to show how close are the counts. Values reported from the literature are from Dean and Reid (2001).														- For details about the specimens, see S1 Table .
		Please see the other tabs for average deciles, ANOVA, and analyses per tooth.														- For the tooth type:
																The first letter ‘L’ or ‘U’ stands for ‘lower’ (mandibular) and ‘upper’ (maxillary) respectively.
		decile_1 (cusp_tip)	decile_2	decile_3	decile_4	decile_5	decile_6	decile_7	decile_8	decile_9	decile_10 (cervix)		Total			The second letter ‘L’ or ‘R’ indicates the side (‘left’ or ‘right’ respectively)
		0→10	→20	→30	→40	→50	→60	→70	→80	→90	→100			average total/obs	SD total/obs	The last part of the labeling is as: I1= central incisor; I2=lateral incisor; C= canine.
SK62 LLI1	Published	6	5	5	5	6	7	9	9	8	8		68
	Observer_1	7	3	6	6	6	9	9	8	7	6		67
	Observer_1	7	9	8	6	7	7	9	9	6	10		78	71.75	4.57347
	Observer_1	7	7	7	6	6	7	10	8	6	7		71
	Observer_1	8	7	8	5	7	7	9	8	6	6		71
	Observer_2	8	7	7	6	6	8	10	8	7	8		75
	Observer_2	10	7	7	5	7	7	9	8	8	8		76	74.6667	1.52753
	Observer_2	9	7	7	6	6	7	9	9	6	7		73
	Observer_3	6	6	7	7	7	8	9	9	6	3		68
	Observer_3	8	8	7	6	6	8	9	8	7	4		71	70	1.41421
	Observer_3	8	9	8	6	6	8	9	8	6	3		71
	Observer_3	8	6	7	6	7	8	10	7	8	3		70
MLD11-30 URI2	Published	8	8	7	9	12	13	16	16	19	11		119
	Observer_1	11	7	8	8	11	13	14	17	21	14		124
	Observer_1	11	5	8	8	11	12	14	18	16	15		118	120.75	3.77492
	Observer_1	9	8	7	8	11	12	16	16	17	13		117
	Observer_1	12	7	6	8	10	13	14	17	21	16		124
	Observer_2	9	8	8	8	12	13	15	17	23	26		139
	Observer_2	10	6	8	7	10	12	16	17	22	19		127	129	9.16515
	Observer_2	8	6	6	8	8	13	16	16	22	18		121
	Observer_3	9	7	7	7	10	12	16	17	23	26		134
	Observer_3	10	4	8	6	8	12	16	17	19	11		111	123.25	9.42956
	Observer_3	10	10	7	6	10	12	15	17	23	14		124
	Observer_3	10	9	7	7	10	12	16	16	22	15		124
MLD11-30 URC	Published	9	10	10	10	10	13	16	19	19	16		132
	Observer_1	10	12	11	7	13	12	9	13	18	11		116
	Observer_1	10	11	9	9	12	11	10	15	14	11		112	122.5	10.247
	Observer_1	13	12	12	11	11	13	16	15	19	12		134
	Observer_1	12	13	12	8	12	14	13	16	17	11		128
	Observer_2	10	10	9	11	11	15	18	17	14	9		124
	Observer_2	8	10	11	9	12	12	16	18	18	10		124	123.667	0.57735
	Observer_2	8	13	10	8	12	12	18	13	20	9		123
	Observer_3	10	12	10	10	11	14	18	11	15	9		120
	Observer_3	9	12	12	9	11	12	11	11	18	9		114	111.75	6.55108
	Observer_3	9	14	12	8	11	11	8	7	15	11		106
	Observer_3	10	11	11	8	11	14	9	9	16	8		107
KB5223 LRI2	Published	6	6	6	6	7	8	10	13	14	10		86
	Observer_1	9	7	6	7	7	8	9	14	15	9		91
	Observer_1	5	7	6	7	7	8	9	14	15	9		87	88.5	1.73205
	Observer_1	5	6	7	6	6	9	9	14	15	11		88
	Observer_1	6	6	7	7	6	8	10	14	15	9		88
	Observer_2	4	7	6	5	7	8	9	14	15	10		85
	Observer_2	5	5	7	7	6	8	10	14	15	13		90	86.6667	2.88675
	Observer_2	5	5	7	6	6	8	9	14	16	9		85
	Observer_3	4	7	6	6	7	8	9	14	15	8		84
	Observer_3	3	6	6	6	7	8	9	14	15	9		83	83.75	0.957427
	Observer_3	4	7	5	7	7	8	9	14	15	7		83
	Observer_3	5	7	7	6	7	8	9	14	15	7		85
													0
STS24 LRI1	Published	7	7	7	8	9	12	14	16	22	19		121
	Observer_1	7	8	7	8	9	10	11	13	15	15		103
	Observer_1	10	9	8	7	12	11	11	18	17	16		119	110.75	6.65207
	Observer_1	9	11	11	9	9	10	9	14	13	14		109
	Observer_1	8	8	7	7	9	10	12	17	20	14		112
	Observer_2	9	8	9	8	9	11	13	15	19	15		116
	Observer_2	8	7	6	9	8	10	12	16	20	15		111	109.667	7.0946
	Observer_2	8	6	6	9	9	9	9	14	17	15		102
	Observer_3	9	6	7	8	8	11	13	18	27	18		125
	Observer_3	9	8	8	6	9	11	17	22	25	16		131	118.5	11.7047
	Observer_3	9	7	7	7	9	10	11	18	23	12		113
	Observer_3	8	7	7	8	9	11	11	16	20	8		105
													0
STS24 URI1	Published	8	11	10	12	12	18	18	19	15	15		138
	Observer_1	13	14	9	12	9	24	16	15	19	11		142
	Observer_1	17	12	13	11	16	13	17	20	16	16		151	148.75	4.57347
	Observer_1	20	13	10	9	11	15	22	18	19	13		150
	Observer_1	16	13	11	8	13	16	17	21	21	16		152
	Observer_2	15	12	13	10	13	18	16	18	18	16		149
	Observer_2	13	14	10	10	14	19	18	19	20	13		150	154	7.81025
	Observer_2	12	13	13	12	20	21	17	23	18	14		163
	Observer_3	17	14	13	10	15	18	21	22	18	8		156
	Observer_3	14	11	11	13	19	18	15	22	19	7		149	147.25	6.89807
	Observer_3	14	12	11	8	14	19	13	23	18	12		144
	Observer_3	10	12	12	9	14	12	20	20	20	11		140
													0
STS24 ULI2	Published	7	8	8	10	11	11	11	12	14	15		107
	Observer_1	19	15	7	11	13	11	9	11	14	11		121
	Observer_1	9	9	8	11	11	10	12	11	15	11		107	111.25	6.55108
	Observer_1	11	8	10	10	13	9	12	12	11	12		108
	Observer_1	13	8	9	11	13	9	10	11	14	11		109
	Observer_2	4	7	7	10	14	9	11	15	11	24		112
	Observer_2	4	7	8	9	12	10	12	13	15	15		105	109.333	3.78594
	Observer_2	5	6	12	11	13	10	10	12	13	19		111
	Observer_3	7	4	10	12	10	11	11	12	15	18		110
	Observer_3	6	6	7	10	10	10	11	13	17	16		106	106.5	5.44671
	Observer_3	5	4	4	11	11	11	10	12	15	16		99
	Observer_3	9	7	8	11	11	12	10	12	15	16		111
MLD2 LLC	Published	-	-	-	-	-	-	-	-	-	-		-
	Observer_1	21	14	14	16	20	23	21	17	30	35		211
	Observer_1	19	17	15	15	26	25	31	23	27	33		231	226	10.1325
	Observer_1	18	16	15	16	20	25	26	24	26	43		229
	Observer_1	21	15	16	16	21	24	26	25	28	41		233
	Observer_2	19	18	14	16	20	27	27	29	22	22		214
	Observer_2	16	15	15	16	20	26	31	29	26	30		224	218	5.2915
	Observer_2	18	14	15	16	20	26	29	29	26	23		216
	Observer_3	19	17	13	17	20	21	26	22	27	37		219
	Observer_3	18	16	14	16	19	22	22	24	23	19		193	214.75	18.3371
	Observer_3	18	16	14	17	22	24	27	21	28	23		210
	Observer_3	19	14	14	16	30	31	23	28	27	35		237
StW151 LLC	Published	-	-	-	-	-	-	-	-	-	-		-
	Observer_1	16	14	13	12	11	16	17	26	29	31		185
	Observer_1	11	10	10	13	14	15	17	27	29	30		176	179.25	3.94757
	Observer_1	11	11	10	11	12	16	18	27	30	32		178
	Observer_1	12	11	12	13	12	16	17	27	27	31		178
	Observer_2	9	13	12	11	12	15	16	28	28	27		171
	Observer_2	11	14	12	12	12	15	17	27	27	24		171	171	0
	Observer_2	11	10	11	14	13	15	18	27	27	25		171
	Observer_3	12	15	11	12	12	17	17	26	27	22		171
	Observer_3	12	9	14	19	15	17	17	25	29	25		182	171.75	9.63933
	Observer_3	12	12	7	11	12	16	16	24	28	21		159
	Observer_3	11	13	16	14	12	16	17	26	28	22		175

## Sheet: Average deciles
			Comparison of the values from the literature to the mean of the three observers'couting sessions
		SK62 LLI1	SK62 LLI1	SK62 LLI1	MLD11-30 URI2	MLD11-30 URI2	MLD11-30 URI2	MLD11-30 URC	MLD11-30 URC	MLD11-30 URC	KB5223 LRI2	KB5223 LRI2	KB5223 LRI2	STS24 LRI1	STS24 LRI1	STS24 LRI1	STS24 URI1	STS24 URI1	STS24 URI1	STS24 ULI2	STS24 ULI2	STS24 ULI2
		SK62 LLI1_Published	SK62 LLI1_3ObsMean	SK62 LLI1 Diff (pub-3obsMean)	MLD11-30 URI2_Published	MLD11-30 URI2_3ObsMean	MLD11-30 URI2 Diff (pub-3obsMean)	MLD11-30 URC_Published	MLD11-30 URC_3ObsMean	MLD11-30 URC Diff (pub-3obsMean)	KB5223 LRI2_Published	KB5223 LRI2_3ObsMean	KB5223 LRI2 Diff (pub-3obsMean)	STS24 LRI1_Published	STS24 LRI1_3ObsMean	STS24 LRI1 Diff (pub-3obsMean)	STS24 URI1_Published	STS24 URI1_3ObsMean	STS24 URI1 Diff (pub-3obsMean)	STS24 ULI2_Published	STS24 ULI2_3ObsMean	STS24 ULI2 Diff (pub-3obsMean)
dec#1 (cusp_tip)	0→10	6	7.81818	-1.81818	8	9.90909	-1.90909	9	9.90909	-0.909091	6	5	1	7	8.54545	-1.54545	8	14.6364	-6.63636	7	8.36364	-1.36364
dec#2	→20	5	6.90909	-1.90909	8	7	1	10	11.8182	-1.81818	6	6.36364	-0.363636	7	7.72727	-0.727273	11	12.7273	-1.72727	8	7.36364	0.636364
dec#3	→30	5	7.18182	-2.18182	7	7.27273	-0.272727	10	10.8182	-0.818182	6	6.36364	-0.363636	7	7.54545	-0.545455	10	11.4545	-1.45455	8	8.18182	-0.181818
dec#4	→40	5	5.90909	-0.909091	9	7.36364	1.63636	10	8.90909	1.09091	6	6.36364	-0.363636	8	7.81818	0.181818	12	10.1818	1.81818	10	10.6364	-0.636364
dec#5	→50	6	6.45455	-0.454545	12	10.0909	1.90909	10	11.5455	-1.54545	7	6.63636	0.363636	9	9.09091	-0.0909091	12	14.3636	-2.36364	11	11.9091	-0.909091
dec#6	→60	7	7.63636	-0.636364	13	12.3636	0.636364	13	12.7273	0.272727	8	8.09091	-0.0909091	12	10.3636	1.63636	18	17.5455	0.454545	11	10.1818	0.818182
dec#7	→70	9	9.27273	-0.272727	16	15.2727	0.727273	16	13.2727	2.72727	10	9.18182	0.818182	14	11.7273	2.27273	18	17.4545	0.545455	11	10.7273	0.272727
dec#8	→80	9	8.18182	0.818182	16	16.8182	-0.818182	19	13.1818	5.81818	13	14	-1	16	16.4545	-0.454545	19	20.0909	-1.09091	12	12.1818	-0.181818
dec#9	→90	8	6.63636	1.36364	19	20.8182	-1.81818	19	16.7273	2.27273	14	15.0909	-1.09091	22	19.6364	2.36364	15	18.7273	-3.72727	14	14.0909	-0.0909091
dec#10 (cervix)	→100	8	5.90909	2.09091	11	17	-6	16	10	6	10	9.18182	0.818182	19	14.3636	4.63636	15	12.4545	2.54545	15	15.3636	-0.363636

## Sheet: ANOVA 1 factor per observer
	SK62 LLI1										SK62 LLI1										SK62 LLI1										SK62 LLI1										MLD11-30 URI2
	Count1										Count2										Count3										Count4										Count1
	dec1	dec2	dec3	dec4	dec5	dec6	dec7	dec8	dec9	dec10	dec1	dec2	dec3	dec4	dec5	dec6	dec7	dec8	dec9	dec10	dec1	dec2	dec3	dec4	dec5	dec6	dec7	dec8	dec9	dec10	dec1	dec2	dec3	dec4	dec5	dec6	dec7	dec8	dec9	dec10	dec1	dec2	dec3	dec4	dec5	dec6	dec7	dec8	dec9
Observer_1	7	3	6	6	6	9	9	8	7	6	7	9	8	6	7	7	9	9	6	10	7	7	7	6	6	7	10	8	6	7	8	7	8	5	7	7	9	8	6	6	11	7	8	8	11	13	14	17	21
Observer_2	8	7	7	6	6	8	10	8	7	8	10	7	7	5	7	7	9	8	8	8	9	7	7	6	6	7	9	9	6	7											9	8	8	8	12	13	15	17	23
Observer_3	6	6	7	7	7	8	9	9	6	3	8	8	7	6	6	8	9	8	7	4	8	9	8	6	6	8	9	8	6	3	8	6	7	6	7	8	10	7	8	3	9	7	7	7	10	12	16	17	23
Anova: Single Factor		H0: the difference between the variances of the 3 observers is not significant.
SUMMARY
Groups	Count	Sum	Average	Variance
Observer_1	360	4718	13.1056	39.1587
Observer_2	270	3528	13.0667	37.3636
Observer_3	360	4590	12.75	37.7535
ANOVA	α = 0.01
Source of Variation	SS	df	MS	F	P-value	F crit		F<<F crit
Between Groups	26.5434	2	13.2717	0.347806	0.706322	4.62672		and
Within Groups	37662.3	987	38.1583					P-value>>α
								so
Total	37688.8	989						H0 cannot be rejected
								There is no significance difference in variance between observers
								whatever the teeth or deciles are
[truncated: 311 more columns]

## Sheet: KB5223 LRI2_norm
		KB5223 LRI2 - Variability in Perikymata counts per decile of crown height.
			Paranthropus robustus
	Published values are from:		Dean MC, Reid DJ (2001) Anterior tooth formation times in Australopithecus and Paranthropus.
				Twelfth International Symposium on Dental Morphology. University of Sheffield: Sheffield Academic Press Ltd. pp. 135–149.
			decile_1 (cusp_tip)	decile_2	decile_3	decile_4	decile_5	decile_6	decile_7	decile_8	decile_9	decile_10 (cervix)		Total
			0→10	→20	→30	→40	→50	→60	→70	→80	→90	→100
		count series
KB5223 LRI2	Published		6	6	6	6	7	8	10	13	14	10		86
	Observer 1	Count 1	9	7	6	7	7	8	9	14	15	9		91
	Observer 1	Count 2	5	7	6	7	7	8	9	14	15	9		87
	Observer 1	Count 3	5	6	7	6	6	9	9	14	15	11		88
	Observer 1	Count 4	6	6	7	7	6	8	10	14	15	9		88
	Observer 2	Count 1	4	7	6	5	7	8	9	14	15	10		85
	Observer 2	Count 2	5	5	7	7	6	8	10	14	15	13		90
	Observer 2	Count 3	5	5	7	6	6	8	9	14	16	9		85
	Observer 3	Count 1	4	7	6	6	7	8	9	14	15	8		84
	Observer 3	Count 2	3	6	6	6	7	8	9	14	15	9		83
	Observer 3	Count 3	4	7	5	7	7	8	9	14	15	7		83
	Observer 3	Count 4	5	7	7	6	7	8	9	14	15	7		85
		decile_1 (cusp_tip)	decile_2	decile_3	decile_4	decile_5	decile_6	decile_7	decile_8	decile_9	decile_10 (cervix)			total		value for normalization=
	Observer 1_average	6.25	6.5	6.5	6.75	6.5	8.25	9.25	14	15	9.5			88.5		100
	Observer 1_av_norm	7.06215	7.34463	7.34463	7.62712	7.34463	9.32203	10.452	15.8192	16.9492	10.7345
	Observer 2_average	4.66667	5.66667	6.66667	6	6.33333	8	9.33333	14	15.3333	10.6667			86.6667
	Observer 2_av_norm	5.38462	6.53846	7.69231	6.92308	7.30769	9.23077	10.7692	16.1538	17.6923	12.3077
	Observer 3_average	4	6.75	6	6.25	7	8	9	14	15	7.75			83.75
	Observer 3_av_norm	4.77612	8.0597	7.16418	7.46269	8.35821	9.55224	10.7463	16.7164	17.9104	9.25373
	Published	6	6	6	6	7	8	10	13	14	10			86
	Published_norm	6.97674	6.97674	6.97674	6.97674	8.13953	9.30233	11.6279	15.1163	16.2791	11.6279
	Average all_observers	5.74096	7.31427	7.40037	7.33763	7.67018	9.36835	10.6558	16.2298	17.5173	10.7653
	Observer 1_average	Observer 1_cumul	Observer 2_average	Observer 2_cumul	Observer 3_average	Observer 3_cumul	Published	Published_cumul
dec#1 (cusp_tip)	7.06215	7.06215	5.38462	5.38462	4.77612	4.77612	6.97674	6.97674
dec#2	7.34463	14.4068	6.53846	11.9231	8.0597	12.8358	6.97674	13.9535
dec#3	7.34463	21.7514	7.69231	19.6154	7.16418	20	6.97674	20.9302
dec#4	7.62712	29.3785	6.92308	26.5385	7.46269	27.4627	6.97674	27.907
dec#5	7.34463	36.7232	7.30769	33.8462	8.35821	35.8209	8.13953	36.0465
dec#6	9.32203	46.0452	9.23077	43.0769	9.55224	45.3731	9.30233	45.3488
dec#7	10.452	56.4972	10.7692	53.8462	10.7463	56.1194	11.6279	56.9767
dec#8	15.8192	72.3164	16.1538	70	16.7164	72.8358	15.1163	72.093
dec#9	16.9492	89.2655	17.6923	87.6923	17.9104	90.7463	16.2791	88.3721
dec#10 (cervix)	10.7345	100	12.3077	100	9.25373	100	11.6279	100

## Sheet: MLD11-30 URC norm
		MLD11-30 URC - Variability in Perikymata counts per decile of crown height.
			Australopithecus africanus
	Published values are from:		Dean MC, Reid DJ (2001) Anterior tooth formation times in Australopithecus and Paranthropus.
				Twelfth International Symposium on Dental Morphology. University of Sheffield: Sheffield Academic Press Ltd. pp. 135–149.
			decile_1 (cusp_tip)	decile_2	decile_3	decile_4	decile_5	decile_6	decile_7	decile_8	decile_9	decile_10 (cervix)		Total
			0→10	→20	→30	→40	→50	→60	→70	→80	→90	→100
		count series
MLD11-30 URC	Published		9	10	10	10	10	13	16	19	19	16		132
	Observer 1	Count 1	10	12	11	7	13	12	9	13	18	11		116
	Observer 1	Count 2	10	11	9	9	12	11	10	15	14	11		112
	Observer 1	Count 3	13	12	12	11	11	13	16	15	19	12		134
	Observer 1	Count 4	12	13	12	8	12	14	13	16	17	11		128
	Observer 2	Count 1	10	10	9	11	11	15	18	17	14	9		124
	Observer 2	Count 2	8	10	11	9	12	12	16	18	18	10		124
	Observer 2	Count 3	8	13	10	8	12	12	18	13	20	9		123
	Observer 3	Count 1	10	12	10	10	11	14	18	11	15	9		120
	Observer 3	Count 2	9	12	12	9	11	12	11	11	18	9		114
	Observer 3	Count 3	9	14	12	8	11	11	8	7	15	11		106
	Observer 3	Count 4	10	11	11	8	11	14	9	9	16	8		107
		decile_1 (cusp_tip)	decile_2	decile_3	decile_4	decile_5	decile_6	decile_7	decile_8	decile_9	decile_10 (cervix)			total		value for normalization=
	Observer 1_average	11.25	12	11	8.75	12	12.5	12	14.75	17	11.25			122.5		100
	Observer 1_av_norm	9.18367	9.79592	8.97959	7.14286	9.79592	10.2041	9.79592	12.0408	13.8776	9.18367
	Observer 2_average	8.66667	11	10	9.33333	11.6667	13	17.3333	16	17.3333	9.33333			123.667
	Observer 2_av_norm	7.00809	8.89488	8.08625	7.54717	9.43396	10.5121	14.0162	12.938	14.0162	7.54717
	Observer 3_average	9.5	12.25	11.25	8.75	11	12.75	11.5	9.5	16	9.25			111.75
	Observer 3_av_norm	8.50112	10.962	10.0671	7.82998	9.8434	11.4094	10.2908	8.50112	14.3177	8.2774
	Published	9	10	10	10	10	13	16	19	19	16			132
	Published_norm	6.81818	7.57576	7.57576	7.57576	7.57576	9.84848	12.1212	14.3939	14.3939	12.1212
	Average all_observers	8.23096	9.88426	9.04432	7.50667	9.69109	10.7085	11.3676	11.16	14.0705	8.33608
	Observer 1_average	Observer 1_cumul	Observer 2_average	Observer 2_cumul	Observer 3_average	Observer 3_cumul	Published	Published_cumul
dec#1 (cusp_tip)	9.18367	9.18367	7.00809	7.00809	8.50112	8.50112	6.81818	6.81818
dec#2	9.79592	18.9796	8.89488	15.903	10.962	19.4631	7.57576	14.3939
dec#3	8.97959	27.9592	8.08625	23.9892	10.0671	29.5302	7.57576	21.9697
dec#4	7.14286	35.102	7.54717	31.5364	7.82998	37.3602	7.57576	29.5455
dec#5	9.79592	44.898	9.43396	40.9704	9.8434	47.2036	7.57576	37.1212
dec#6	10.2041	55.102	10.5121	51.4825	11.4094	58.613	9.84848	46.9697
dec#7	9.79592	64.898	14.0162	65.4987	10.2908	68.9038	12.1212	59.0909
dec#8	12.0408	76.9388	12.938	78.4367	8.50112	77.4049	14.3939	73.4848
dec#9	13.8776	90.8163	14.0162	92.4528	14.3177	91.7226	14.3939	87.8788
dec#10 (cervix)	9.18367	100	7.54717	100	8.2774	100	12.1212	100
										deciles 8 to 10 = doubling

## Sheet: MLD11-30 URI2_norm
		MLD11-30 URI2 - Variability in Perikymata counts per decile of crown height.
			Australopithecus africanus
	Published values are from:		Dean MC, Reid DJ (2001) Anterior tooth formation times in Australopithecus and Paranthropus.
				Twelfth International Symposium on Dental Morphology. University of Sheffield: Sheffield Academic Press Ltd. pp. 135–149.
			decile_1 (cusp_tip)	decile_2	decile_3	decile_4	decile_5	decile_6	decile_7	decile_8	decile_9	decile_10 (cervix)		Total
			0→10	→20	→30	→40	→50	→60	→70	→80	→90	→100
		count series
MLD11-30 URI2	Published		8	8	7	9	12	13	16	16	19	11		119
	Observer 1	Count 1	11	7	8	8	11	13	14	17	21	14		124
	Observer 1	Count 2	11	5	8	8	11	12	14	18	16	15		118
	Observer 1	Count 3	9	8	7	8	11	12	16	16	17	13		117
	Observer 1	Count 4	12	7	6	8	10	13	14	17	21	16		124
	Observer 2	Count 1	9	8	8	8	12	13	15	17	23	26		139
	Observer 2	Count 2	10	6	8	7	10	12	16	17	22	19		127
	Observer 2	Count 3	8	6	6	8	8	13	16	16	22	18		121
	Observer 3	Count 1	9	7	7	7	10	12	16	17	23	26		134
	Observer 3	Count 2	10	4	8	6	8	12	16	17	19	11		111
	Observer 3	Count 3	10	10	7	6	10	12	15	17	23	14		124
	Observer 3	Count 4	10	9	7	7	10	12	16	16	22	15		124
		decile_1 (cusp_tip)	decile_2	decile_3	decile_4	decile_5	decile_6	decile_7	decile_8	decile_9	decile_10 (cervix)			total		value for normalization=
	Observer 1_average	10.75	6.75	7.25	8	10.75	12.5	14.5	17	18.75	14.5			120.75		100
	Observer 1_av_norm	8.90269	5.59006	6.00414	6.62526	8.90269	10.352	12.0083	14.0787	15.528	12.0083
	Observer 2_average	9	6.66667	7.33333	7.66667	10	12.6667	15.6667	16.6667	22.3333	21			129
	Observer 2_av_norm	6.97674	5.16796	5.68475	5.94315	7.75194	9.81912	12.1447	12.9199	17.3127	16.2791
	Observer 3_average	9.75	7.5	7.25	6.5	9.5	12	15.75	16.75	21.75	16.5			123.25
	Observer 3_av_norm	7.91075	6.08519	5.88235	5.27383	7.70791	9.73631	12.7789	13.5903	17.6471	13.3874
	Published	8	8	7	9	12	13	16	16	19	11			119
	Published_norm	6.72269	6.72269	5.88235	7.56303	10.084	10.9244	13.4454	13.4454	15.9664	9.2437
	Average all_observers	7.93006	5.6144	5.85708	5.94741	8.12085	9.96913	12.3106	13.5296	16.8292	13.8916
	Observer 1_average	Observer 1_cumul	Observer 2_average	Observer 2_cumul	Observer 3_average	Observer 3_cumul	Published	Published_cumul
dec#1 (cusp_tip)	8.90269	8.90269	6.97674	6.97674	7.91075	7.91075	6.72269	6.72269
dec#2	5.59006	14.4928	5.16796	12.1447	6.08519	13.9959	6.72269	13.4454
dec#3	6.00414	20.4969	5.68475	17.8295	5.88235	19.8783	5.88235	19.3277
dec#4	6.62526	27.1222	5.94315	23.7726	5.27383	25.1521	7.56303	26.8908
dec#5	8.90269	36.0248	7.75194	31.5245	7.70791	32.86	10.084	36.9748
dec#6	10.352	46.3768	9.81912	41.3437	9.73631	42.5963	10.9244	47.8992
dec#7	12.0083	58.3851	12.1447	53.4884	12.7789	55.3753	13.4454	61.3445
dec#8	14.0787	72.4638	12.9199	66.4083	13.5903	68.9655	13.4454	74.7899
dec#9	15.528	87.9917	17.3127	83.7209	17.6471	86.6126	15.9664	90.7563
dec#10 (cervix)	12.0083	100	16.2791	100	13.3874	100	9.2437	100

## Sheet: MLD2 LLC_crypt norm
		MLD2 LLC (still in crypt) - Variability in Perikymata counts per decile of crown height.
			Australopithecus africanus
	No published values.
			decile_1 (cusp_tip)	decile_2	decile_3	decile_4	decile_5	decile_6	decile_7	decile_8	decile_9	decile_10 (cervix)		Total
			0→10	→20	→30	→40	→50	→60	→70	→80	→90	→100
		count series
MLD2 LLC	Published		-	-	-	-	-	-	-	-	-	-		-
	Observer 1	Count 1	21	14	14	16	20	23	21	17	30	35		211
	Observer 1	Count 2	19	17	15	15	26	25	31	23	27	33		231
	Observer 1	Count 3	18	16	15	16	20	25	26	24	26	43		229
	Observer 1	Count 4	21	15	16	16	21	24	26	25	28	41		233
	Observer 2	Count 1	19	18	14	16	20	27	27	29	22	22		214
	Observer 2	Count 2	16	15	15	16	20	26	31	29	26	30		224
	Observer 2	Count 3	18	14	15	16	20	26	29	29	26	23		216
	Observer 3	Count 1	19	17	13	17	20	21	26	22	27	37		219
	Observer 3	Count 2	18	16	14	16	19	22	22	24	23	19		193
	Observer 3	Count 3	18	16	14	17	22	24	27	21	28	23		210
	Observer 3	Count 4	19	14	14	16	30	31	23	28	27	35		237
		decile_1 (cusp_tip)	decile_2	decile_3	decile_4	decile_5	decile_6	decile_7	decile_8	decile_9	decile_10 (cervix)			total		value for normalization=
	Observer 1_average	19.75	15.5	15	15.75	21.75	24.25	26	22.25	27.75	38			226		100
	Observer 1_av_norm	8.73894	6.85841	6.63717	6.96903	9.62389	10.7301	11.5044	9.84513	12.2788	16.8142
	Observer 2_average	17.6667	15.6667	14.6667	16	20	26.3333	29	29	24.6667	25			218
	Observer 2_av_norm	8.10398	7.18654	6.72783	7.33945	9.17431	12.0795	13.3028	13.3028	11.315	11.4679
	Observer 3_average	18.5	15.75	13.75	16.5	22.75	24.5	24.5	23.75	26.25	28.5			214.75
	Observer 3_av_norm	8.61467	7.33411	6.40279	7.68335	10.5937	11.4086	11.4086	11.0594	12.2235	13.2712
	Published	-	-	-	-	-	-	-	-	-	-
	Observer 1_average	Observer 1_cumul	Observer 2_average	Observer 2_cumul	Observer 3_average	Observer 3_cumul	Published	Published_cumul
dec#1 (cusp_tip)	8.73894	8.73894	8.10398	8.10398	8.61467	8.61467	-	-
dec#2	6.85841	15.5973	7.18654	15.2905	7.33411	15.9488	-	-
dec#3	6.63717	22.2345	6.72783	22.0183	6.40279	22.3516	-	-
dec#4	6.96903	29.2035	7.33945	29.3578	7.68335	30.0349	-	-
dec#5	9.62389	38.8274	9.17431	38.5321	10.5937	40.6286	-	-
dec#6	10.7301	49.5575	12.0795	50.6116	11.4086	52.0373	-	-
dec#7	11.5044	61.0619	13.3028	63.9144	11.4086	63.4459	-	-
dec#8	9.84513	70.9071	13.3028	77.2171	11.0594	74.5052	-	-
dec#9	12.2788	83.1858	11.315	88.5321	12.2235	86.7288	-	-
dec#10 (cervix)	16.8142	100	11.4679	100	13.2712	100	-	-

## Sheet: SK62 LLI1_norm
		SK 62 LLI1 - Variability in Perikymata counts per decile of crown height.
			Paranthropus robustus
	Published values are from:		Dean MC, Reid DJ (2001) Anterior tooth formation times in Australopithecus and Paranthropus.
				Twelfth International Symposium on Dental Morphology. University of Sheffield: Sheffield Academic Press Ltd. pp. 135–149.
			decile_1 (cusp_tip)	decile_2	decile_3	decile_4	decile_5	decile_6	decile_7	decile_8	decile_9	decile_10 (cervix)		Total
			0→10	→20	→30	→40	→50	→60	→70	→80	→90	→100
		count series
SK62 LLI1	Published		6	5	5	5	6	7	9	9	8	8		68
	Observer 1	Count 1	7	3	6	6	6	9	9	8	7	6		67
	Observer 1	Count 2	7	9	8	6	7	7	9	9	6	10		78
	Observer 1	Count 3	7	7	7	6	6	7	10	8	6	7		71
	Observer 1	Count 4	8	7	8	5	7	7	9	8	6	6		71
	Observer 2	Count 1	8	7	7	6	6	8	10	8	7	8		75
	Observer 2	Count 2	10	7	7	5	7	7	9	8	8	8		76
	Observer 2	Count 3	9	7	7	6	6	7	9	9	6	7		73
	Observer 3	Count 1	6	6	7	7	7	8	9	9	6	3		68
	Observer 3	Count 2	8	8	7	6	6	8	9	8	7	4		71
	Observer 3	Count 3	8	9	8	6	6	8	9	8	6	3		71
	Observer 3	Count 4	8	6	7	6	7	8	10	7	8	3		70
		decile_1 (cusp_tip)	decile_2	decile_3	decile_4	decile_5	decile_6	decile_7	decile_8	decile_9	decile_10 (cervix)			total		value for normalization=
	Observer 1_average	7.25	6.5	7.25	5.75	6.5	7.5	9.25	8.25	6.25	7.25			71.75		100
	Observer 1_av_norm	10.1045	9.05923	10.1045	8.01394	9.05923	10.453	12.892	11.4983	8.7108	10.1045
	Observer 2_average	9	7	7	5.66667	6.33333	7.33333	9.33333	8.33333	7	7.66667			74.6667
	Observer 2_av_norm	12.0536	9.375	9.375	7.58929	8.48214	9.82143	12.5	11.1607	9.375	10.2679
	Observer 3_average	7.5	7.25	7.25	6.25	6.5	8	9.25	8	6.75	3.25			70
	Observer 3_av_norm	10.7143	10.3571	10.3571	8.92857	9.28571	11.4286	13.2143	11.4286	9.64286	4.64286
	Published	6	5	5	5	6	7	9	9	8	8			68
	Published_norm	8.82353	7.35294	7.35294	7.35294	8.82353	10.2941	13.2353	13.2353	11.7647	11.7647
	Average all_observers	10.9575	9.59713	9.94556	8.17726	8.94236	10.5677	12.8688	11.3625	9.24289	8.33841
	Observer 1_average	Observer 1_cumul	Observer 2_average	Observer 2_cumul	Observer 3_average	Observer 3_cumul	Published	Published_cumul
dec#1 (cusp_tip)	10.1045	10.1045	12.0536	12.0536	10.7143	10.7143	8.82353	8.82353
dec#2	9.05923	19.1638	9.375	21.4286	10.3571	21.0714	7.35294	16.1765
dec#3	10.1045	29.2683	9.375	30.8036	10.3571	31.4286	7.35294	23.5294
dec#4	8.01394	37.2822	7.58929	38.3929	8.92857	40.3571	7.35294	30.8824
dec#5	9.05923	46.3415	8.48214	46.875	9.28571	49.6429	8.82353	39.7059
dec#6	10.453	56.7944	9.82143	56.6964	11.4286	61.0714	10.2941	50
dec#7	12.892	69.6864	12.5	69.1964	13.2143	74.2857	13.2353	63.2353
dec#8	11.4983	81.1847	11.1607	80.3571	11.4286	85.7143	13.2353	76.4706
dec#9	8.7108	89.8955	9.375	89.7321	9.64286	95.3571	11.7647	88.2353
dec#10 (cervix)	10.1045	100	10.2679	100	4.64286	100	11.7647	100

## Sheet: STS24 LRI1_norm
		STS 24 LRI1 - Variability in Perikymata counts per decile of crown height.
			Australopithecus africanus
	Published values are from:		Dean MC, Reid DJ (2001) Anterior tooth formation times in Australopithecus and Paranthropus.
				Twelfth International Symposium on Dental Morphology. University of Sheffield: Sheffield Academic Press Ltd. pp. 135–149.
			decile_1 (cusp_tip)	decile_2	decile_3	decile_4	decile_5	decile_6	decile_7	decile_8	decile_9	decile_10 (cervix)		Total
			0→10	→20	→30	→40	→50	→60	→70	→80	→90	→100
		count series
STS24 LRI1	Published		7	7	7	8	9	12	14	16	22	19		121
	Observer 1	Count 1	7	8	7	8	9	10	11	13	15	15		103
	Observer 1	Count 2	10	9	8	7	12	11	11	18	17	16		119
	Observer 1	Count 3	9	11	11	9	9	10	9	14	13	14		109
	Observer 1	Count 4	8	8	7	7	9	10	12	17	20	14		112
	Observer 2	Count 1	9	8	9	8	9	11	13	15	19	15		116
	Observer 2	Count 2	8	7	6	9	8	10	12	16	20	15		111
	Observer 2	Count 3	8	6	6	9	9	9	9	14	17	15		102
	Observer 3	Count 1	9	6	7	8	8	11	13	18	27	18		125
	Observer 3	Count 2	9	8	8	6	9	11	17	22	25	16		131
	Observer 3	Count 3	9	7	7	7	9	10	11	18	23	12		113
	Observer 3	Count 4	8	7	7	8	9	11	11	16	20	8		105
		decile_1 (cusp_tip)	decile_2	decile_3	decile_4	decile_5	decile_6	decile_7	decile_8	decile_9	decile_10 (cervix)			total		value for normalization=
	Observer 1_average	8.5	9	8.25	7.75	9.75	10.25	10.75	15.5	16.25	14.75			110.75		100
	Observer 1_av_norm	7.67494	8.12641	7.44921	6.99774	8.80361	9.25508	9.70655	13.9955	14.6727	13.3183
	Observer 2_average	8.33333	7	7	8.66667	8.66667	10	11.3333	15	18.6667	15			109.667
	Observer 2_av_norm	7.59878	6.38298	6.38298	7.90274	7.90274	9.11854	10.3343	13.6778	17.0213	13.6778
	Observer 3_average	8.75	7	7.25	7.25	8.75	10.75	13	18.5	23.75	13.5			118.5
	Observer 3_av_norm	7.38397	5.90717	6.11814	6.11814	7.38397	9.07173	10.9705	15.6118	20.0422	11.3924
	Published	7	7	7	8	9	12	14	16	22	19			119.333
	Published_norm	5.86592	5.86592	5.86592	6.70391	7.5419	10.0559	11.7318	13.4078	18.4358	15.9218
	Average all_observers	7.55256	6.80552	6.65011	7.00621	8.0301	9.14845	10.3371	14.4284	17.2454	12.7962
	Observer 1_average	Observer 1_cumul	Observer 2_average	Observer 2_cumul	Observer 3_average	Observer 3_cumul	Published	Published_cumul
dec#1 (cusp_tip)	7.67494	7.67494	7.59878	7.59878	7.38397	7.38397	5.86592	5.86592
dec#2	8.12641	15.8014	6.38298	13.9818	5.90717	13.2911	5.86592	11.7318
dec#3	7.44921	23.2506	6.38298	20.3647	6.11814	19.4093	5.86592	17.5978
dec#4	6.99774	30.2483	7.90274	28.2675	6.11814	25.5274	6.70391	24.3017
dec#5	8.80361	39.0519	7.90274	36.1702	7.38397	32.9114	7.5419	31.8436
dec#6	9.25508	48.307	9.11854	45.2888	9.07173	41.9831	10.0559	41.8994
dec#7	9.70655	58.0135	10.3343	55.6231	10.9705	52.9536	11.7318	53.6313
dec#8	13.9955	72.009	13.6778	69.3009	15.6118	68.5654	13.4078	67.0391
dec#9	14.6727	86.6817	17.0213	86.3222	20.0422	88.6076	18.4358	85.4749
dec#10 (cervix)	13.3183	100	13.6778	100	11.3924	100	15.9218	101.397

## Sheet: STS24 URI1_norm
		STS 24 URI1 - Variability in Perikymata counts per decile of crown height.
			Australopithecus africanus
	Published values are from:		Dean MC, Reid DJ (2001) Anterior tooth formation times in Australopithecus and Paranthropus.
				Twelfth International Symposium on Dental Morphology. University of Sheffield: Sheffield Academic Press Ltd. pp. 135–149.
			decile_1 (cusp_tip)	decile_2	decile_3	decile_4	decile_5	decile_6	decile_7	decile_8	decile_9	decile_10 (cervix)		Total
			0→10	→20	→30	→40	→50	→60	→70	→80	→90	→100
		count series
STS24 URI1	Published		8	11	10	12	12	18	18	19	15	15		138
	Observer 1	Count 1	13	14	9	12	9	24	16	15	19	11		142
	Observer 1	Count 2	17	12	13	11	16	13	17	20	16	16		151
	Observer 1	Count 3	20	13	10	9	11	15	22	18	19	13		150
	Observer 1	Count 4	16	13	11	8	13	16	17	21	21	16		152
	Observer 2	Count 1	15	12	13	10	13	18	16	18	18	16		149
	Observer 2	Count 2	13	14	10	10	14	19	18	19	20	13		150
	Observer 2	Count 3	12	13	13	12	20	21	17	23	18	14		163
	Observer 3	Count 1	17	14	13	10	15	18	21	22	18	8		156
	Observer 3	Count 2	14	11	11	13	19	18	15	22	19	7		149
	Observer 3	Count 3	14	12	11	8	14	19	13	23	18	12		144
	Observer 3	Count 4	10	12	12	9	14	12	20	20	20	11		140
		decile_1 (cusp_tip)	decile_2	decile_3	decile_4	decile_5	decile_6	decile_7	decile_8	decile_9	decile_10 (cervix)			total		value for normalization=
	Observer 1_average	16.5	13	10.75	10	12.25	17	18	18.5	18.75	14			148.75		100
	Observer 1_av_norm	11.0924	8.7395	7.22689	6.72269	8.23529	11.4286	12.1008	12.437	12.605	9.41176
	Observer 2_average	13.3333	13	12	10.6667	15.6667	19.3333	17	20	18.6667	14.3333			154
	Observer 2_av_norm	8.65801	8.44156	7.79221	6.92641	10.1732	12.5541	11.039	12.987	12.1212	9.30736
	Observer 3_average	13.75	12.25	11.75	10	15.5	16.75	17.25	21.75	18.75	9.5			147.25
	Observer 3_av_norm	9.33786	8.31919	7.97963	6.79117	10.5263	11.3752	11.7148	14.7708	12.7334	6.45161
	Published	8	11	10	12	12	18	18	19	15	15			138
	Published_norm	5.7971	7.97101	7.24638	8.69565	8.69565	13.0435	13.0435	13.7681	10.8696	10.8696
	Average all_observers	9.6961	8.50008	7.66624	6.81342	9.64492	11.786	11.6182	13.3983	12.4866	8.39025
	Observer 1_average	Observer 1_cumul	Observer 2_average	Observer 2_cumul	Observer 3_average	Observer 3_cumul	Published	Published_cumul
dec#1 (cusp_tip)	11.0924	11.0924	8.65801	8.65801	9.33786	9.33786	5.7971	5.7971
dec#2	8.7395	19.8319	8.44156	17.0996	8.31919	17.657	7.97101	13.7681
dec#3	7.22689	27.0588	7.79221	24.8918	7.97963	25.6367	7.24638	21.0145
dec#4	6.72269	33.7815	6.92641	31.8182	6.79117	32.4278	8.69565	29.7101
dec#5	8.23529	42.0168	10.1732	41.9913	10.5263	42.9542	8.69565	38.4058
dec#6	11.4286	53.4454	12.5541	54.5455	11.3752	54.3294	13.0435	51.4493
dec#7	12.1008	65.5462	11.039	65.5844	11.7148	66.0441	13.0435	64.4928
dec#8	12.437	77.9832	12.987	78.5714	14.7708	80.8149	13.7681	78.2609
dec#9	12.605	90.5882	12.1212	90.6926	12.7334	93.5484	10.8696	89.1304
dec#10 (cervix)	9.41176	100	9.30736	100	6.45161	100	10.8696	100

[truncated: 2 more sheets: STS24 ULI2_norm, StW151 LLC_norm]
