# Supplementary material for: Accessing Developmental Information of Fossil Hominin Teeth Using New Synchrotron Microtomography-Based Visualization Techniques of Dental Surfaces and Interfaces
Source: PLoS One. 2015 Apr 22;10(4):e0123019. doi: 10.1371/journal.pone.0123019 (PMC4406681; doi:10.1371/journal.pone.0123019)
Supplement: S3 Supporting Information — File name: S3_Supporting_Information.xlsx. (XLSX) [file pone.0123019.s018.xlsx]

## Sheet: CFT and cuspal time MLD2 LLC
S3 Supporting Information
Range of cuspal and total crown formation times for MLD2 LLC.
Au. africanus
Lateral enamel formation	1540			RMH= Recent Modern Humans
time [days]	(±91)			Meas. = measurements
				Ind. = individuals
Cuspal thickness [µm]	1033
Taxonomic model	Au. africanus		or S. Afr. Homo	Au. africanus	H. erectus	H. rudolfensis	H. habilis	South African Homo	Gorilla	Pan	Homo	Pan			Homo			Gorilla			RMH				Pan trog.								RMH	African Apes	Australopiths	early Homo	H. ergaster / H. erectus
Sample size	STS2 ULC	MLD11-30 URC	StW151 ULC				(N=1 tooth)	(N=1 tooth)	(N=3 teeth)	(N=2 teeth)	(N=5 teeth)	(N= 54 meas.)	(N=4 meas.)		(N=19 meas.)			(N= 210 meas.)	(N= 64 meas.)		(N=4 ind.)				(N= 4 ind.)								(N=20 ind.)	(N=20 ind.)	(N=6 ind.)	(N=6 ind.)	(N= 3 teeth)
	Canines			Molars				Molar	Canines			Canines			Canines			Canines			Anterior teeth (Incisors + Canines)				Lower canine				Upper canine				Molars
Source for cuspal formation	CuDSR =	CuDSR =	CuDSR =	CuDSR =	CuDSR =	CuDSR =	CuDSR =	CuDSR =	y=0.29x+1.44	y= 0.31x + 0.41	y=-(8.00e-5)x2+ 0.42x-3.63	Inner CuDSR =	Outer CuDSR=	Mean CuDSR	Inner CuDSR =	Outer CuDSR=	Mean CuDSR	Inner CuDSR =	Outer CuDSR=	Mean CuDSR	Inner CuDSR =	Middle CuDSR=	Outer CuDSR=	Mean CuDSR	Inner CuDSR =	Middle CuDSR=	Outer CuDSR=	Mean CuDSR	Inner CuDSR =	Middle CuDSR=	Outer CuDSR=	Mean CuDSR	y=-0.00005216x2+0.367x+8.699	y=-0.00003x2+0.25x+8.68	y=(- 5.11E-6)x2+0.205x+6.637	y=(- 1.633E-5)x2+ 0.255x+3.759	y=-0.00003x2+0.27x+3.70
time calculation	2.98	4.43	3.31	5.53	4.23	4.38	4.5	6.06	OLS regression	OLS regression	Polynomial regression	3.37	4.39	3.88	2.68	4.92	3.8	3.08	5.74	4.41	3	3.6	4	3.53333	4.68	4.24	3.51	4.14333	4.93	4.81	3.45	4.39667	Polynomial regression	Polynomial regression	Polynomial regression	Polynomial regression	Polynomial regression
	µm/day [0]	µm/day [0]	µm/day [0]	µm/day [1]#	µm/day [1]	µm/day [1]#	µm/day [1]#	µm/day [2]	[3]#	[3]#	[3]#	µm/day [4]	µm/day [4]	µm/day [4]	µm/day [4]	µm/day [4]	µm/day [4]	µm/day [4]	µm/day [4]	µm/day [4]	µm/day [5]	µm/day [5]	µm/day [5]	µm/day [5]	µm/day [6]	µm/day [6]	µm/day [6]	µm/day [6]	µm/day [6]	µm/day [6]	µm/day [6]	µm/day [6]	[7]	[7]	[7]#	[7]##	[7]
Cuspal formation time [days]	346.644	233.183	312.085	186.799	244.208	235.845	229.556	170.462	301.01	320.64	344.863	306.528	235.308	266.237	385.448	209.959	271.842	335.39	179.965	234.24	344.333	286.944	258.25	292.358	220.726	243.632	294.302	249.316	209.533	214.761	299.42	234.951	332.151	234.917	212.949	249.748	250.597
a posteriori calculation									3.43178	3.22168	2.99539																						3.11003	4.39729	4.85092	4.13616	4.12215
of cuspal DSR
Crown formation time [days]	1886.64	1773.18	1852.08	1726.8	1784.21	1775.84	1769.56	1710.46	1841.01	1860.64	1884.86	1846.53	1775.31	1806.24	1925.45	1749.96	1811.84	1875.39	1719.97	1774.24	1884.33	1826.94	1798.25	1832.36	1760.73	1783.63	1834.3	1789.32	1749.53	1754.76	1839.42	1774.95	1872.15	1774.92	1752.95	1789.75	1790.6
	(±91)	(±91)	(±91)	(±91)	(±91)	(±91)	(±91)	(±91)	(±91)	(±91)	(±91)	(±91)	(±91)	(±91)	(±91)	(±91)	(±91)	(±91)	(±91)	(±91)	(±91)	(±91)	(±91)	(±91)	(±91)	(±91)	(±91)	(±91)	(±91)	(±91)	(±91)	(±91)	(±91)	(±91)	(±91)	(±91)	(±91)
Crown formation time [years]	5.16889	4.85804	5.0742	4.73096	4.88824	4.86533	4.8481	4.6862	5.04386	5.09764	5.16401	5.05898	4.86386	4.94859	5.2752	4.79441	4.96395	5.13805	4.71223	4.86093	5.16256	5.00533	4.92671	5.02016	4.82391	4.88666	5.02548	4.90224	4.79324	4.80756	5.03951	4.86288	5.12918	4.86279	4.8026	4.90342	4.90575
	(±0.25)	(±0.25)	(±0.25)	(±0.25)	(±0.25)	(±0.25)	(±0.25)	(±0.25)	(±0.25)	(±0.25)	(±0.25)	(±0.25)	(±0.25)	(±0.25)	(±0.25)	(±0.25)	(±0.25)	(±0.25)	(±0.25)	(±0.25)	(±0.25)	(±0.25)	(±0.25)	(±0.25)	(±0.25)	(±0.25)	(±0.25)	(±0.25)	(±0.25)	(±0.25)	(±0.25)	(±0.25)	(±0.25)	(±0.25)	(±0.25)	(±0.25)	(±0.25)
		Average CuDSR	3.57333
		cuspal time (days)	297.304
		CFT (days)	1837.3
		CFT (years)	5.03371
[1]#	After correcting typos in [1].
[3]#	The equations have been checked with the authors of this reference.
[7]#	KNM-WT17000, SK63 (x2), KNM-ER 733D, KNM-KP 34725, KNM-KP 31712. C. Dean (pers. com., 14/01/2015).
[7]##	KNM-ER 3733, KNM-ER 1482, KNM-ER 801, KNM-ER 1805, KNM-ER 809, S7-37. C. Dean (pers. com., 14/01/2015).
Overall range of cuspal and crown formation times
min	Ant. Teeth	Molars
max	Ant. Teeth
Source / Cited literature:	0	This study. See S1 Supporting Information for average rates.
	1	Lacruz RS, Dean MC, Ramirez‐Rozzi F, Bromage TG (2008) Megadontia, striae periodicity and patterns of enamel secretion in Plio-Pleistocene fossil hominins. J Anat 213: 148–158.
	2	Smith TM, Tafforeau P, Le Cabec A, Bonnin A, Houssaye A, Pouech J, et al. Dental ontogeny in pliocene and early pleistocene hominins. PloS One. 2015;10: e0118118. doi:10.1371/journal.pone.0118118
	3	Schwartz GT, Dean C (2001) Ontogeny of canine dimorphism in extant hominoids. Am J Phys Anthropol 115: 269–283. doi:10.1002/ajpa.1081.
	4	Schwartz GT, Reid DJ, Dean C (2001) Developmental aspects of sexual dimorphism in hominoid canines. Int J Primatol 22: 837–860.
	5	Reid DJ, Beynon AD, Ramirez Rozzi FV. Histological reconstruction of dental development in four individuals from a medieval site in Picardie, France. J Hum Evol. 1998;35: 463–477.
	6	Reid DJ, Schwartz GT, Dean C, Chandrasekera MS. A histological reconstruction of dental development in the common chimpanzee, Pan troglodytes. J Hum Evol. 1998;35: 427–448. doi:10.1006/jhev.1998.0248
	7	Dean C, Leakey MG, Reid D, Schrenk F, Schwartz GT, Stringer C, et al. Growth processes in teeth distinguish modern humans from Homo erectus and earlier hominins. Nature. 2001;414: 628–631. doi:10.1038/414628a

## Sheet: CFT and cuspal time StW151 LLC
S3 Supporting Information
Range of cuspal and total crown formation times for StW151 LLC.
Au. africanus or South African Homo
Lateral enamel formation	1392			RMH= Recent Modern Humans
time [days]	(±56)			Meas. = measurements
				Ind. = individuals
Cuspal thickness [µm]	1285																			RMH= Recent Modern Humans
Taxonomic model	Au. africanus		or S. Afr. Homo	Au. africanus	H. erectus	H. rudolfensis	H. habilis	South African Homo	Gorilla	Pan	Homo	Pan			Homo			Gorilla			RMH				Pan trog.								RMH	African Apes	Australopiths	early Homo	H. ergaster / H. erectus
Sample size	STS2 ULC	MLD11-30 URC	StW151 ULC				(N=1 tooth)	(N=1 tooth)	(N=3 teeth)	(N=2 teeth)	(N=5 teeth)	(N= 54 meas.)	(N=4 meas.)		(N=19 meas.)			(N= 210 meas.)	(N= 64 meas.)		(N=4 ind.)				(N= 4 ind.)								(N=20 ind.)	(N=20 ind.)	(N=6 ind.)	(N=6 ind.)	(N= 3 teeth)
	Canines			Molars				Molar	Canines			Canines			Canines			Canines			Anterior teeth (Incisors + Canines)				Lower canine				Upper canine				Molars
Source for cuspal formation	CuDSR =	CuDSR =	CuDSR =	CuDSR =	CuDSR =	CuDSR =	CuDSR =	CuDSR =	y=0.29x+1.44	y= 0.31x + 0.41	y=-(8.00e-5)x2+ 0.42x-3.63	Inner CuDSR =	Outer CuDSR=	Mean CuDSR	Inner CuDSR =	Outer CuDSR=	Mean CuDSR	Inner CuDSR =	Outer CuDSR=	Mean CuDSR	Inner CuDSR =	Middle CuDSR=	Outer CuDSR=	Mean CuDSR	Inner CuDSR =	Middle CuDSR=	Outer CuDSR=	Mean CuDSR	Inner CuDSR =	Middle CuDSR=	Outer CuDSR=	Mean CuDSR	y=-0.00005216x2+0.367x+8.699	y=-0.00003x2+0.25x+8.68	y=(- 5.11E-6)x2+0.205x+6.637	y=(- 1.633E-5)x2+ 0.255x+3.759	y=-0.00003x2+0.27x+3.70
time calculation	2.98	4.43	3.31	5.53	4.23	4.38	4.5	6.06	OLS regression	OLS regression	Polynomial regression	3.37	4.39	3.88	2.68	4.92	3.8	3.08	5.74	4.41	3	3.6	4	3.53333	4.68	4.24	3.51	4.14333	4.93	4.81	3.45	4.39667	Polynomial regression	Polynomial regression	Polynomial regression	Polynomial regression	Polynomial regression
	µm/day [0]	µm/day [0]	µm/day [0]	µm/day [1]#	µm/day [1]	µm/day [1]#	µm/day [1]#	µm/day [2]	[3]#	[3]#	[3]#	µm/day [4]	µm/day [4]	µm/day [4]	µm/day [4]	µm/day [4]	µm/day [4]	µm/day [4]	µm/day [4]	µm/day [4]	µm/day [5]	µm/day [5]	µm/day [5]	µm/day [5]	µm/day [6]	µm/day [6]	µm/day [6]	µm/day [6]	µm/day [6]	µm/day [6]	µm/day [6]	µm/day [6]	[7]	[7]	[7]#	[7]##	[7]
Cuspal formation time [days]	431.208	290.068	388.218	232.369	303.783	293.379	285.556	212.046	374.09	398.76	403.972	381.306	292.711	331.186	479.478	261.179	338.158	417.208	223.868	291.383	428.333	356.944	321.25	363.679	274.573	303.066	366.097	310.137	260.649	267.152	372.464	292.267	394.166	280.393	261.624	304.469	301.113
a posteriori calculation									3.435	3.22249	3.18091																						3.26005	4.58285	4.91162	4.22046	4.2675
of cuspal DSR
Crown formation time [days]	1823.21	1682.07	1780.22	1624.37	1695.78	1685.38	1677.56	1604.05	1766.09	1790.76	1795.97	1773.31	1684.71	1723.19	1871.48	1653.18	1730.16	1809.21	1615.87	1683.38	1820.33	1748.94	1713.25	1755.68	1666.57	1695.07	1758.1	1702.14	1652.65	1659.15	1764.46	1684.27	1786.17	1672.39	1653.62	1696.47	1693.11
	(±56)	(±56)	(±56)	(±56)	(±56)	(±56)	(±56)	(±56)	(±56)	(±56)	(±56)	(±56)	(±56)	(±56)	(±56)	(±56)	(±56)	(±56)	(±56)	(±56)	(±56)	(±56)	(±56)	(±56)	(±56)	(±56)	(±56)	(±56)	(±56)	(±56)	(±56)	(±56)	(±56)	(±56)	(±56)	(±56)	(±56)
Crown formation time [years]	4.99509	4.6084	4.87731	4.45033	4.64598	4.61748	4.59604	4.39465	4.8386	4.90619	4.92047	4.85837	4.61565	4.72106	5.12734	4.52926	4.74016	4.95673	4.42703	4.61201	4.98721	4.79163	4.69384	4.81008	4.56595	4.64402	4.8167	4.66339	4.52781	4.54562	4.83415	4.61443	4.89361	4.5819	4.53048	4.64786	4.63867
	(±0.15)	(±0.15)	(±0.15)	(±0.15)	(±0.15)	(±0.15)	(±0.15)	(±0.15)	(±0.15)	(±0.15)	(±0.15)	(±0.15)	(±0.15)	(±0.15)	(±0.15)	(±0.15)	(±0.15)	(±0.15)	(±0.15)	(±0.15)	(±0.15)	(±0.15)	(±0.15)	(±0.15)	(±0.15)	(±0.15)	(±0.15)	(±0.15)	(±0.15)	(±0.15)	(±0.15)	(±0.15)	(±0.15)	(±0.15)	(±0.15)	(±0.15)	(±0.15)
		Average CuDSR	3.57333
		cuspal time (days)	369.831
		CFT (days)	1761.83
		CFT (years)	4.82693
[1]#	After correcting typos in [1].
[3]#	The equations have been checked with the authors of this reference.
[7]#	KNM-WT17000, SK63 (x2), KNM-ER 733D, KNM-KP 34725, KNM-KP 31712. C. Dean (pers. com., 14/01/2015).
[7]##	KNM-ER 3733, KNM-ER 1482, KNM-ER 801, KNM-ER 1805, KNM-ER 809, S7-37. C. Dean (pers. com., 14/01/2015).
Overall range of cuspal and crown formation times
min	Ant. Teeth	Molars
max	Ant. Teeth
Source / Cited literature:	0	This study. See S1 Supporting Information for average rates.
	1	Lacruz RS, Dean MC, Ramirez‐Rozzi F, Bromage TG (2008) Megadontia, striae periodicity and patterns of enamel secretion in Plio-Pleistocene fossil hominins. J Anat 213: 148–158.
	2	Smith TM, Tafforeau P, Le Cabec A, Bonnin A, Houssaye A, Pouech J, et al. Dental ontogeny in pliocene and early pleistocene hominins. PloS One. 2015;10: e0118118. doi:10.1371/journal.pone.0118118
	3	Schwartz GT, Dean C (2001) Ontogeny of canine dimorphism in extant hominoids. Am J Phys Anthropol 115: 269–283. doi:10.1002/ajpa.1081.
	4	Schwartz GT, Reid DJ, Dean C (2001) Developmental aspects of sexual dimorphism in hominoid canines. Int J Primatol 22: 837–860.
	5	Reid DJ, Beynon AD, Ramirez Rozzi FV. Histological reconstruction of dental development in four individuals from a medieval site in Picardie, France. J Hum Evol. 1998;35: 463–477.
	6	Reid DJ, Schwartz GT, Dean C, Chandrasekera MS. A histological reconstruction of dental development in the common chimpanzee, Pan troglodytes. J Hum Evol. 1998;35: 427–448. doi:10.1006/jhev.1998.0248
	7	Dean C, Leakey MG, Reid D, Schrenk F, Schwartz GT, Stringer C, et al. Growth processes in teeth distinguish modern humans from Homo erectus and earlier hominins. Nature. 2001;414: 628–631. doi:10.1038/414628a
