# Supplementary material for: Accessing Developmental Information of Fossil Hominin Teeth Using New Synchrotron Microtomography-Based Visualization Techniques of Dental Surfaces and Interfaces
Source: PLoS One. 2015 Apr 22;10(4):e0123019. doi: 10.1371/journal.pone.0123019 (PMC4406681; doi:10.1371/journal.pone.0123019)
Supplement: S4 Supporting Information — File name: S4_Supporting_Information.xlsx. (XLSX) [file pone.0123019.s019.xlsx]

## Sheet: Le Cabec et al S4 Supp. Info.
S4 Supporting Information
			Comparison of perikymata count per mm of crown height
			between Moggi-Cecchi et al (1998) and this study for the StW151 LLC
	Reference:	Moggi-Cecchi J, Tobias PV, Beynon AD (1998) The mixed dentition and associated skull fragments of a juvenile fossil hominid from Sterkfontein, South Africa. Am J Phys Anthropol 106: 425–465.
	Raw perikymata count per mm of crown height					Cumulative sum of perikymata per mm
		Moggi-Cecchi et al (1998)	This study				Moggi-Cecchi et al (1998)	This study
occlusal	1st mm	7	9		occlusal	1st mm	7	9
	2nd mm	7	8			2nd mm	14	17
	3rd mm	7	9			3rd mm	21	26
	4th mm	8	10			4th mm	29	36
	5th mm	10	11			5th mm	39	47
	6th mm	11	12			6th mm	50	59
	7th mm	14	12			7th mm	64	71
	8th mm	15	13			8th mm	79	84
	9th mm	16	19			9th mm	95	103
	10th mm	13	23			10th mm	108	126
	11th mm	13	24			11th mm	121	150
cervical	12th mm		20		cervical	12th mm		170
	Total	121	170
